# Supplementary material for: Combining Infrared Thermography with Computer Vision Towards Automatic Detection and Localization of Air Leaks
Source: Sensors (Basel). 2025 May 22;25(11):3272. doi: 10.3390/s25113272 (PMC12157752; doi:10.3390/s25113272)
Supplement: Supplementary file 1 [file sensors-25-03272-s001.zip]

Archive with 13 entries (12 files):
- Videos for supplementary information/
- Videos for supplementary information/Video S1-IR video at 0.2m of 0.25mm.mp4
- Videos for supplementary information/Video S10-IR video at 1m of 2mm.mp4
- Videos for supplementary information/Video S11-IR video at 1m of 3mm.mp4
- Videos for supplementary information/Video S12-IR video at 1m of NC-leak.mp4
- Videos for supplementary information/Video S2-IR video at 0.2m of 0.5mm.mp4
- Videos for supplementary information/Video S3-IR video at 0.2m of 1mm.mp4
- Videos for supplementary information/Video S4-IR video at 0.2m of 2mm.mp4
- Videos for supplementary information/Video S5-IR video at 0.2m of 3mm.mp4
- Videos for supplementary information/Video S6-IR video at 0.2m of NC-leak.mp4
- Videos for supplementary information/Video S7-IR video at 1m of 0.25mm.mp4
- Videos for supplementary information/Video S8-IR video at 1m of 0.5mm.mp4
- Videos for supplementary information/Video S9-IR video at 1m of 1mm.mp4
